# Supplementary material for: Gene Signature-Based Drug Screening Reveals Ponatinib Enhances Immunotherapy Efficacy in Triple-Negative Breast Cancer by Reversing MDSC-Mediated Immunosuppressive Tumor Microenvironment
Source: Research (Wash D C). 2025 Oct 9;8:0915. doi: 10.34133/research.0915 (PMC12508528; doi:10.34133/research.0915)
Supplement: Supplementary 1 — Figs. S1 to S9 Tables S1 to S3 References [126–129] [file research.0915.f1.zip]

Archive with 5 entries (5 files):
- Table S1. Information on datasets used in this study.xlsx
- Table S2.The results of molecular docking.xlsx
- Table S3. Patient information for IHC staining.xlsx
- Supplementary figure_20250907.pdf
- supplementary_captions.docx
