# Supplementary material for: Gene Signature-Based Drug Screening Reveals Ponatinib Enhances Immunotherapy Efficacy in Triple-Negative Breast Cancer by Reversing MDSC-Mediated Immunosuppressive Tumor Microenvironment
Source: Research (Wash D C). 2025 Oct 9;8:0915. doi: 10.34133/research.0915 (PMC12508528; doi:10.34133/research.0915)
Supplement: Supplementary 1 — Figs. S1 to S9 Tables S1 to S3 References [126–129] [file research.0915.f1.zip › Table S1. Information on datasets used in this study.xlsx]

## Sheet: Table S1
Table S1. Information on datasets used in this study. Related to Figure 1, Figure 2, and Figure 3.
Cancer Type	Dataset number in figures	Data types	# of patients	# of cells	with ICB treatment or not	# patients in each group (Pos: R, Neg: NR)	ICB treatment type	Species	Platform	Data Public Available: Transcriptome	Data Public Available: Clinical Outcome	Data Public Available: Response Outcome	PMID	Citation
Breast invasive carcinoma (BRCA)	BRCA	scRNA-seq	30	175942	yes	Pos = 9, Neg = 20, NA = 1	PD1	human	10X Genomics	EGAD00001006608 of European Genome-phenome Archive (EGA)	EGAD00001006608 of European Genome-phenome Archive (EGA)	EGAD00001006608 of European Genome-phenome Archive (EGA)	PMID: 33958794	(Bassez et al., 2021)
Breast invasive carcinoma (BRCA)	BRCA	scRNA-seq	/	14646	/	/	/	PyMT mice	10X Genomics	GSE139125	/	/	PMID: 32086381	(Alshetaiwi et al., 2021)
Breast invasive carcinoma (BRCA)	BRCA	RNA-seq	97	/	/	/	/	human	/	GSE20486	TIDE website	TIDE website	PMID: 20551037	(Parris et al., 2021)
Breast invasive carcinoma (BRCA)	BRCA	RNA-seq	198	/	/	/	/	human	/	GSE7390	TIDE website	TIDE website	PMID: 17545524	(Desmedt et al., 2021)
Bladder	Mariathasan 2018	RNA-seq	298	/	yes	Pos = 68, Neg = 230	PDL1	human	/	EGAS00001002556	EGAS00001002556	EGAS00001002556	PMID: 29443960	(Mariathasan et al., 2018)
Gastric cancer	Kim 2018	RNA-seq	45	/	yes	Pos = 12, Neg = 33	PD1	human	/	PRJEB25780	/	Paper Supplementary Table	PMID: 30013197	(Kim et al., 2018)
Glioblastoma	Zhao 2019	RNA-seq	24	/	yes	Pos = 14, Neg = 10	PD1	human	/	PRJNA482620	Paper Supplementary Table	Paper Supplementary Table	PMID: 30742119	(Zhao et al., 2019)
HNSC	Uppaluri 2020	RNA-seq	45	/	yes	Pos = 17, Neg = 28	PD1	human	/	NCT02296684	Paper Supplementary Table	Paper Supplementary Table	PMID: 32665297	(Uppaluri et al., 2020)
Kidney	Miao 2018	RNA-seq	33	/	yes	Pos = 20, Neg = 13	ICB	human	/	phs001493.v1.p1 of dbGaP	Paper Supplementary Table	Paper Supplementary Table	PMID: 29301960	(Miao et al., 2018)
Melanoma	VanAllen 2015	RNA-seq	42	/	yes	Pos = 19, Neg = 23	CTLA4	human	/	phs000452.v2.p1 of dbGaP	Paper Supplementary Table	Paper Supplementary Table	PMID: 26359337	(Allen et al., 2015)
Melanoma	Nathanson 2017	RNA-seq	24	/	yes	Pos = 8, Neg = 16	CTLA4	human	/	Paper Supplementary Table	Paper Supplementary Table	Paper Supplementary Table	PMID: 27956380	(Nathanson et al., 2017)
Melanoma	Hugo 2016	RNA-seq	26	/	yes	Pos = 14, Neg = 12	PD1	human	/	GSE78220	Paper Supplementary Table	Paper Supplementary Table	PMID: 26997480	(Hugo et al., 2016)
Melanoma	Gide 2019	RNA-seq	73	/	yes	Pos = 40, Neg = 33	PD1	human	/	PRJEB23709	Paper Supplementary Table	Paper Supplementary Table	PMID: 30753825	(Gide et al., 2019)
Melanoma	Riaz 2017	RNA-seq	51	/	yes	Pos = 10, Neg = 41	PD1	human	/	GSE91061	Paper Supplementary Table	Paper Supplementary Table	PMID: 29033130	(Riaz et al., 2017)
Melanoma	Liu 2019	RNA-seq	121	/	yes	Pos = 49, Neg = 72	PD1	human	/	phs000452.v3.p1 of dbGaP	Paper Supplementary Table	Paper Supplementary Table	PMID: 31792460	(Liu et al., 2019)
Melanoma	Lauss 2017	RNA-seq	27	/	yes	Pos = 12, Neg = 15	PD1	human	/	GSE100797	Paper Supplementary Table	Paper Supplementary Table	PMID: 29170503	(Lauss et al., 2017)
NSCLC	Ruppin 2021	RNA-seq	22	/	yes	Pos = 7, Neg = 15	PD1	human	/	TIDE	/	/	PMID: 33857424	(Lee et al., 2021)
NSCLC	Hee 2020	RNA-seq	21	/	yes	Pos = 9, Neg = 12	PD1	human	/	GSE136961	TIDE website	TIDE website	PMID: 31959763	(Hwang et al., 2020)
NSCLC-HNSC-Melanoma	Prat 2017	RNA-seq	33	/	yes	Pos = 21, Neg = 12	PD1	human	/	GSE93157	Paper Supplementary Table	Paper Supplementary Table	PMID: 28487385	(Prat et al., 2017)
TCGA	TCGA	RNA-seq	71864	/	/	/	/	human	/	cBiopotal	cBiopotal	cBiopotal	TCGA	TCGA
CPTAC	Krug et al.	RNA-seq	122	/	/	/	/	human	/	CPTAC (S060)	/	/	PMID: 33212010	Krug et al., 2020
CPTAC	Krug et al.	Proteomics	102	/	/	/	/	human	/	CPTAC (S060)	/	/	PMID: 33212010	Krug et al., 2020
GEO	BRCA	spatial transcriptomics	1	/	/	/	/	human	Visium	GSE243280	/	/	PMID: 38114474	Janesick et al., 2020
This study	this study	IHC staining	129	/	/	/	/	human	WellBio technology	this study	/	/	this study	this study
Total	/	RNA-seq	73428	190588	yes	Pos = 267, Neg = 516	/	human	/	/	/	/	/	/
