# Supplementary material for: Gene Signature-Based Drug Screening Reveals Ponatinib Enhances Immunotherapy Efficacy in Triple-Negative Breast Cancer by Reversing MDSC-Mediated Immunosuppressive Tumor Microenvironment
Source: Research (Wash D C). 2025 Oct 9;8:0915. doi: 10.34133/research.0915 (PMC12508528; doi:10.34133/research.0915)
Supplement: Supplementary 1 — Figs. S1 to S9 Tables S1 to S3 References [126–129] [file research.0915.f1.zip › Table S2.The results of molecular docking.xlsx]

## Sheet: Table S2
Table S2. The results of molecular docking.
Protein	Docking score	XP GScore	MM-GBSA dG Bind
MAPK11	-10.506	-10.712	-78.58
MAPK12	-3.772	-3.979	-52.83
MAPK13	-7.038	-7.244	-64.02
MAPK14 (p38α)	-12.854	-13.609	-84.89
MAP2K6	-4.624	-4.831	-54.91
