# Supplementary material for: Gene Signature-Based Drug Screening Reveals Ponatinib Enhances Immunotherapy Efficacy in Triple-Negative Breast Cancer by Reversing MDSC-Mediated Immunosuppressive Tumor Microenvironment
Source: Research (Wash D C). 2025 Oct 9;8:0915. doi: 10.34133/research.0915 (PMC12508528; doi:10.34133/research.0915)
Supplement: Supplementary 1 — Figs. S1 to S9 Tables S1 to S3 References [126–129] [file research.0915.f1.zip › Table S3. Patient information for IHC staining.xlsx]

## Sheet: Patients information
Table S3. Patients information for IHC staining
Patient ID	Sex	Sample	Atomic site	Stage	Ki-67	ER	PR	C-erbB-2/Her-2	E-cadherin
A01	Female	tumor tissue	right breast	III	30%+	（-）	（-）	（-）	（3+）
A02	Female	tumor tissue	left breast	II	40%+	（-）	（-）	（-）	（3+）
A03	Female	tumor tissue	left breast	III	70%+	（-）	（-）	（-）	（3+）
A04	Female	tumor tissue	left breast	III	30%+	（-）	（-）	（-）	（3+）
A05	Female	tumor tissue	left breast	II	60%+	（-）	（-）	（-）	（3+）
A06	Female	tumor tissue	right breast	II	30%+	（-）	（-）	（-）	（3+）
A07	Female	tumor tissue	left breast	III	30%+	（-）	（-）	（-）	（3+）
A08	Female	tumor tissue	right breast	II	50%+	（-）	（-）	（-）	（+）
A09	Female	tumor tissue	right breast	III	0.7	（-）	（-）	（-）	（+）
A10	Female	tumor tissue	left breast	III	70%+	（-）	（-）	（-）	（3+）
A11	Female	tumor tissue	right breast	III	40%+	（-）	（-）	（-）	（3+）
A12	Female	tumor tissue	right breast	III	40%+	（-）	（-）	（-）	（3+）
A13	Female	tumor tissue	left breast	II	40%+	（-）	（-）	（-）	（3+）
A14	Female	tumor tissue	left breast	II-III	30%+	（-）	（-）	（-）	（3+）
B01	Female	tumor tissue	right breast	III	70%+	（-）	（-）	（-）	（+）
B02	Female	tumor tissue	left breast	II	40%+	（-）	（-）	（-）	（3+）
B03	Female	tumor tissue	left breast	III	60%+	（-）	（-）	（-）	（3+）
B04	Female	tumor tissue	left breast	II	10%+	（-）	（-）	（-）	（3+）
B05	Female	tumor tissue	left breast	II	80%+	（-）	（-）	（-）	（3+）
B06	Female	tumor tissue	left breast	II	30%+	（-）	（-）	（-）	（3+）
B07	Female	tumor tissue	right breast	III	80%+	（-）	（-）	（-）	（3+）
B08	Female	tumor tissue	right breast	III	40%+	（-）	（-）	（-）	（3+）
B09	Female	tumor tissue	right breast	III	90%+	（-）	（-）	（-）	（3+）
B10	Female	tumor tissue	right breast	II	90%+	（-）	（-）	（-）	（3+）
B11	Female	tumor tissue	left breast	II	60%+	（-）	（-）	（-）	（3+）
B12	Female	tumor tissue	left breast	III	60%+	（-）	（-）	（-）	（3+）
B13	Female	tumor tissue	right breast	II	40%+	（-）	（-）	（-）	（3+）
B14	Female	tumor tissue	right breast	II	NA	（-）	（-）	（-）	（3+）
C01	Female	tumor tissue	right breast	III	70%+	（-）	（-）	（-）	（3+）
C02	Female	tumor tissue	left breast	III	30%+	（-）	（-）	（-）	（3+）
C03	Female	tumor tissue	left breast	III	30%+	（-）	（-）	（-）	（3+）
C04	Female	tumor tissue	left breast	II	40%+	（-）	（-）	（-）	（3+）
C05	Female	tumor tissue	right breast	III	60%+	（-）	（-）	（-）	（3+）
C06	Female	tumor tissue	right breast	III	50%+	（-）	（-）	（-）	（3+）
C07	Female	tumor tissue	left breast	III	40%+	（-）	（-）	（-）	（3+）
C08	Female	tumor tissue	left breast	III	40%+	（-）	（-）	（-）	（3+）
C09	Female	tumor tissue	right breast	II	30%+	（-）	（-）	（-）	（3+）
C10	Female	tumor tissue	left breast	III	40%+	（-）	（-）	（-）	（3+）
C11	Female	tumor tissue	right breast	III	30%+	（-）	（-）	（-）	（3+）
C12	Female	tumor tissue	left breast	III	30%+	（-）	（-）	（-）	（3+）
C13	Female	tumor tissue	left breast	III	60%+	（-）	（-）	（-）	（3+）
C14	Female	tumor tissue	left breast	II	15%+	（-）	（-）	（-）	（3+）
D01	Female	tumor tissue	left breast	III	30%+	（-）	（-）	（-）	（3+）
D02	Female	tumor tissue	left breast	III	60%+	（-）	（-）	（-）	（3+）
D03	Female	tumor tissue	left breast	II	30%+	（-）	（-）	（-）	（3+）
D04	Female	tumor tissue	left breast	III	30%+	（-）	（-）	（-）	（3+）
D05	Female	tumor tissue	left breast	III	30%+	（-）	（-）	（-）	（3+）
D06	Female	tumor tissue	right breast	III	30%+	（-）	（-）	（-）	（3+）
D07	Female	tumor tissue	left breast	II	80%+	（-）	（-）	（-）	（3+）
D08	Female	tumor tissue	right breast	II	40%+	（-）	（-）	（-）	（3+）
D09	Female	tumor tissue	right breast	II	60%+	（-）	（-）	（-）	（3+）
D10	Female	tumor tissue	right breast	III	70%+	（-）	（-）	（-）	（3+）
D11	Female	tumor tissue	right breast	III	60%+	（-）	（-）	（-）	（3+）
D12	Female	tumor tissue	left breast	III	10%+	（-）	（-）	（-）	（3+）
D13	Female	tumor tissue	left breast	III	10%+	（-）	（-）	（-）	（3+）
D14	Female	tumor tissue	left breast	II	30%+	（-）	（-）	（-）	（3+）
E01	Female	tumor tissue	right breast	II	20%+	（-）	（-）	（-）	（3+）
E02	Female	tumor tissue	left breast	III	30%+	（-）	（-）	（-）	（2+）
E03	Female	tumor tissue	left breast	III	30%+	（-）	（-）	（-）	（3+）
E04	Female	tumor tissue	left breast	III	70%+	（-）	（-）	（-）	（3+）
E05	Female	tumor tissue	right breast	III	50%+	（-）	（-）	（-）	（3+）
E06	Female	tumor tissue	right breast	II	50%+	（-）	（-）	（-）	（3+）
E07	Female	tumor tissue	right breast	II	60%+	（-）	（-）	（-）	（3+）
E08	Female	tumor tissue	left breast	III	60%+	（-）	（-）	（-）	（3+）
E09	Female	tumor tissue	left breast	II	70%+	（-）	（-）	（-）	NA
E10	Female	tumor tissue	right breast	III	20%+	（-）	（-）	（-）	（+）
E11	Female	tumor tissue	right breast	III	40%+	（-）	（-）	（-）	（3+）
E12	Female	tumor tissue	left breast	III	80%+	（-）	（-）	（-）	（3+）
E13	Female	tumor tissue	left breast	III	60%+	（-）	（-）	（-）	（+）
E14	Female	tumor tissue	left breast	III	20%+	（-）	（-）	（-）	（+）
F01	Female	tumor tissue	right breast	III	30%+	（-）	（-）	（-）	（3+）
F02	Female	tumor tissue	left breast	III	5%+	（-）	（-）	（-）	（3+）
F03	Female	tumor tissue	left breast	II	5%+	（-）	（-）	（-）	（3+）
F04	Female	tumor tissue	right breast	III	30%+	（-）	（-）	（-）	（3+）
F05	Female	tumor tissue	right breast	III	60%+	（-）	（-）	（-）	（3+）
F06	Female	tumor tissue	right breast	II	20%+	（-）	（-）	（-）	（3+）
F07	Female	tumor tissue	left breast	III	20%+	（-）	（-）	（-）	（3+）
F08	Female	tumor tissue	right breast	III	50%+	（-）	（-）	（-）	（3+）
F09	Female	tumor tissue	left breast	III	40%+	（-）	（-）	（-）	（3+）
F10	Female	tumor tissue	left breast	II	70%+	（-）	（-）	（-）	（3+）
F11	Female	tumor tissue	right breast	II	NA	（-）	（-）	（-）	（3+）
F12	Female	tumor tissue	right breast	II	60%+	（-）	（-）	（-）	（3+）
F13	Female	tumor tissue	left breast	II	20%+	（-）	（-）	（-）	（3+）
F14	Female	tumor tissue	right breast	III	20%+	（-）	（-）	（-）	（3+）
G01	Female	tumor tissue	right breast	III	10%+	（-）	（-）	（-）	（3+）
G02	Female	tumor tissue	right breast	II-III	25%+	（-）	（-）	（-）	（2+）
G03	Female	tumor tissue	right breast	I	10%+	（-）	（-）	（-）	（-）
G04	Female	tumor tissue	right breast	II	40%+	（-）	（-）	（-）	（3+）
G05	Female	tumor tissue	left breast	III	20%+	（-）	（-）	（-）	（3+）
G06	Female	tumor tissue	left breast	II-III	50%+	（-）	（-）	（-）	（3+）
G07	Female	tumor tissue	right breast	III	30%+	（-）	（-）	（-）	（3+）
G08	Female	tumor tissue	mammary gland	III	50%+	（-）	（-）	（-）	NA
G09	Female	tumor tissue	mammary gland	III	50%+	（-）	（-）	（-）	NA
G10	Female	tumor tissue	left breast	II	70%+	（-）	（-）	（-）	NA
G11	Female	tumor tissue	mammary gland	III	50% +	（-）	（-）	（-）	NA
G12	Female	tumor tissue	right breast	II-III	++	（-）	（-）	（-）	NA
G13	Female	tumor tissue	mammary gland	II	60%+	（-）	（-）	（-）	NA
G14	Female	tumor tissue	mammary gland	III	++	（-）	（-）	（-）	NA
H01	Female	tumor tissue	left breast	II	15%+	（-）	（-）	（-）	（+）
H02	Female	tumor tissue	left breast	III	60%	（-）	（-）	（-）	（+）
H03	Female	tumor tissue	left breast	III	0.6	（-）	（-）	（-）	（+）
H04	Female	tumor tissue	left breast	III	0.7	（-）	（-）	（-）	（+）
H05	Female	tumor tissue	right breast	III	15%+	（-）	（-）	（-）	（+）
H06	Female	tumor tissue	left breast	III	80%+	（-）	（-）	（-）	（+）
H07	Female	tumor tissue	right breast	III	0.7	（-）	（-）	（-）	（+）
H08	Female	tumor tissue	right breast	II	0.1	（-）	（-）	（-）	（+）
H09	Female	tumor tissue	right breast	III	0.7	（-）	（-）	（-）	（+）
H10	Female	tumor tissue	right breast	III	0.4	（-）	（-）	（-）	（+）
H11	Female	tumor tissue	right breast	III	0.6	（-）	（-）	（-）	（+）
H12	Female	tumor tissue	left breast	III	0.6	（-）	（-）	（-）	（+）
H13	Female	tumor tissue	left breast	III	0.6	（-）	（-）	（-）	（+）
H14	Female	tumor tissue	right breast	III	0.6	（-）	（-）	（-）	（+）
I01	Female	tumor tissue	left breast	III	0.5	（-）	（-）	（-）	（+）
I02	Female	tumor tissue	right breast	III	0.6	（-）	（-）	（-）	（+）
I03	Female	tumor tissue	right breast	III	0.4	（-）	（-）	（-）	（+）
I04	Female	tumor tissue	right breast	III	0.5	（-）	（-）	（-）	（+）
I05	Female	tumor tissue	left breast	III	0.3	（-）	（-）	（-）	（+）
I06	Female	tumor tissue	left breast	III	0.75	（-）	（-）	（-）	（+）
I07	Female	tumor tissue	right breast	III	0.4	（-）	（-）	（-）	（+）
I08	Female	tumor tissue	right breast	III	0.4	（-）	（-）	（-）	（+）
I09	Female	tumor tissue	left breast	III	0.85	（-）	（-）	（-）	（+）
I10	Female	tumor tissue	left breast	III	0.5	（-）	（-）	（-）	（+）
I11	Female	tumor tissue	left breast	III	0.3	（-）	（-）	（-）	（+）
I12	Female	tumor tissue	right breast	III	0.8	（-）	（-）	（-）	（+）
I13	Female	tumor tissue	right breast	III	70％	（-）	（-）	（-）	（+）
I14	Female	tumor tissue	left breast	III	0.6	（-）	（-）	（-）	（+）
J01	Female	tumor tissue	right breast	III	0.6	（-）	（-）	（-）	（+）
J02	Female	tumor tissue	right breast	III	0.6	（-）	（-）	（-）	（+）
J03	Female	tumor tissue	left breast	II	0.2	（-）	（-）	（-）	（+）
